# Supplementary material for: Visualization of junctional epithelial cell replacement by oral gingival epithelial cells over a life time and after gingivectomy
Source: Sci Rep. 2019 May 21;9:7640. doi: 10.1038/s41598-019-44065-x (PMC6529510; doi:10.1038/s41598-019-44065-x)
Supplement: Supplementary file 2 — Dataset 1 [file 41598_2019_44065_MOESM2_ESM.xlsx]

## Sheet: Sheet1
Supplementary data 1 List of upregulated genes with greater than 10 fold change in OGE_JE compared to OGE
		OGE_1	OGE_2	OGE_JE_1	OGE_JE_2	Odonto_JE_1	Odonto_JE_2	OGE_JE/OGE
Gene_id	Gene_short_name							OGE_JE/OGE
		FPKM	FPKM	FPKM	FPKM	FPKM	FPKM	Fold change
ENSMUSG00000050635	Sprr2f	0.105454	0	837.826	2494.01	581.547	557.651	31595.2
ENSMUSG00000056054	S100a8	0.582388	0.45639	8050.54	21117.3	1276.27	4007.81	28079
ENSMUSG00000042212	Sprr2d	0.0907964	0.478197	3607.68	10857.5	2406.32	1700.63	25422.4
ENSMUSG00000028186	Uox	0	0.0194578	79.1337	303.485	7.8732	12.4868	19664
ENSMUSG00000056071	S100a9	0.673731	1.55118	8797.12	32782.3	1223.9	3118.75	18688.1
ENSMUSG00000050092	Sprr2b	0	0.0799565	166.464	774.836	8.08318	69.5769	11772.7
ENSMUSG00000096035	Odaph	0.0787816	0.0831329	565.75	1323.23	974.821	129.984	11666.5
ENSMUSG00000042157	Sprr2i	0.621574	0.326739	1226.96	5714.33	147.233	2196.26	7319.62
ENSMUSG00000029417	Cxcl9	0	0.0735028	185.33	334.888	35.4592	86.4023	7077.53
ENSMUSG00000074445	Sprr2a3	0.181243	0.0954575	1008.2	686.937	8.26229	78.9217	6126.25
ENSMUSG00000029371	Cxcl5	0.0666189	0.17695	360.745	980.615	289.88	52.5964	5507.11
ENSMUSG00000063779	Chil4	0.102543	0.0726225	531.409	101.932	19.2781	49.0277	3615.67
ENSMUSG00000046259	Sprr2h	0.558964	0.337069	625.956	2301.45	171.069	631.879	3267.07
ENSMUSG00000057346	Apol9a	0.0344439	0	47.0712	60.4186	49.9264	25.356	3120.72
ENSMUSG00000009580	Odam	0.199009	0.124097	211.32	417.632	1062.03	100.16	1946.58
ENSMUSG00000045027	Prss22	0.0405456	0.172125	83.4663	233.722	30.0722	26.0348	1491.45
ENSMUSG00000029322	Plac8	0.433411	0.172487	344.746	550.827	13.942	21.5494	1478.09
ENSMUSG00000021749	Oit1	0.0431494	0	15.1882	41.4859	22.5636	13.8613	1313.44
ENSMUSG00000049723	Mmp12	0	0.0791275	54.5915	41.5436	71.7335	25.4508	1214.94
ENSMUSG00000066861	Oas1g	0.0772357	0	41.7263	44.8896	16.7559	19.8315	1121.45
ENSMUSG00000058427	Cxcl2	0.191185	0	51.4951	159.619	25.4684	20.4581	1104.24
ENSMUSG00000027925	Sprr2j-ps	0.273976	0.288566	121.862	489.159	23.5713	97.3404	1086.18
ENSMUSG00000034855	Cxcl10	0.241466	0.270928	184.796	354.246	78.9424	59.1545	1052.01
ENSMUSG00000027514	Zbp1	0.0257572	0.109177	53.346	70.4653	20.9861	23.8799	917.568
ENSMUSG00000060550	H2-Q7	0.550031	0.789063	418.014	645.702	142.272	175.67	794.355
ENSMUSG00000022602	Arc	0.0325319	0.0173265	14.0707	23.2618	7.1281	7.90418	748.771
ENSMUSG00000026536	Mnda	0.0579938	0.0924846	34.1592	65.3314	11.7566	6.90388	661.162
ENSMUSG00000047104	Pbp2	0.0842883	0.134151	45.8691	97.4533	14.0233	10.6518	656.12
ENSMUSG00000020407	Upp1	0.774134	0.417727	210.503	534.591	74.9455	20.875	625.152
ENSMUSG00000043263	Ifi209	0.0717844	0.0458938	26.4167	42.6849	8.66432	9.32941	587.208
ENSMUSG00000104713	Gbp6	0.0770715	0.0410294	23.8229	25.332	9.50361	26.1813	416.211
ENSMUSG00000015134	Aldh1a3	0.761849	0.37852	171.7	301.842	170.656	74.7735	415.253
ENSMUSG00000041827	Oasl1	0	0.222994	38.7127	45.9085	19.1943	9.2751	379.477
ENSMUSG00000068246	Apol9b	0.137724	0.109715	37.2939	51.0069	23.6912	12.1018	356.859
ENSMUSG00000035692	Isg15	1.34832	1.08793	390.034	450.361	330.534	212.842	344.954
ENSMUSG00000079017	Ifi27l2a	4.85972	5.06915	2413.41	900.534	739.146	737.346	333.768
ENSMUSG00000030666	Calcb	0.0866147	0.0912917	24.3708	34.3423	81.415	36.1362	330.022
ENSMUSG00000009185	Ccl8	0.946041	0.141421	137.696	220.731	26.2768	21.578	329.6
ENSMUSG00000006345	Ggt1	0.315449	0.268803	39.5823	146.555	100.544	13.6269	318.591
ENSMUSG00000079451	Tmprss11g	1.02878	0.776325	150.007	417.441	144.088	47.5504	314.357
ENSMUSG00000034459	Ifit1	0.415053	0.642823	135.676	184.634	136.955	67.6465	302.786
ENSMUSG00000078920	Ifi47	0.251274	0.461893	92.7213	113.73	28.0265	35.6772	289.485
ENSMUSG00000017737	Mmp9	0.195318	0.225417	26.1729	85.494	16.0207	7.59879	265.409
ENSMUSG00000063727	Tnfrsf11b	0.159434	0.169792	33.9025	46.7493	29.3537	8.80822	244.974
ENSMUSG00000025491	Ifitm1	0.592345	0.248546	71.392	129.411	23.0602	9.87023	238.798
ENSMUSG00000052776	Oas1a	0.491634	0.0290453	58.1358	65.9007	38.8701	45.6939	238.221
ENSMUSG00000073409	H2-Q6	0.807541	0.62482	149.31	182.73	64.0102	81.7588	231.813
ENSMUSG00000033355	Rtp4	0.661822	0.509073	130.679	140.434	118.575	69.626	231.543
ENSMUSG00000032496	Ltf	0.606092	0.246343	64.8922	130.216	166.796	68.2684	228.883
ENSMUSG00000046733	Gprc5a	0.171474	0.0521222	16.1886	33.9974	18.7326	8.2117	224.449
ENSMUSG00000079491	H2-T10	0.107053	0.0155339	10.9361	15.0921	5.865	6.59709	212.324
ENSMUSG00000028037	Ifi44	0.390655	0.0364712	40.0113	45.4683	31.7749	26.7673	200.127
ENSMUSG00000069792	Wfdc17	0.381342	0.79903	90.4068	136.31	8.13554	22.4299	192.072
ENSMUSG00000072620	Slfn2	1.59805	1.49857	213.53	379.817	101.816	94.8529	191.611
ENSMUSG00000030579	Tyrobp	1.64201	1.3536	183.627	345.085	16.9658	32.9311	176.496
ENSMUSG00000096727	Psmb9	1.33635	0.725874	163.716	200.055	51.3388	73.2087	176.397
ENSMUSG00000024338	Psmb8	1.51385	1.15156	196.143	255.779	70.0358	126.395	169.551
ENSMUSG00000025161	Slc16a3	0.457697	0.360329	39.2093	99.2449	18.6047	7.06417	169.254
ENSMUSG00000038642	Ctss	1.69666	1.21461	240.309	240.379	39.2442	94.2158	165.113
ENSMUSG00000055413	H2-Q5	0.437296	0.100433	35.6665	45.2046	6.3684	13.3244	150.394
ENSMUSG00000078922	Tgtp1	0.237811	0.245929	28.1995	42.2512	5.01561	12.4213	145.638
ENSMUSG00000064246	Chil1	0.599863	0.334887	31.4032	103.591	29.9118	57.5703	144.417
ENSMUSG00000030107	Usp18	0.46799	0.435336	57.6221	72.3909	65.1134	27.5836	143.927
ENSMUSG00000048699	Krt90	0.773635	0.359019	38.899	119.973	27.3777	10.805	140.265
ENSMUSG00000025498	Irf7	1.12482	0.788715	120.682	146.089	94.9279	112.269	139.413
ENSMUSG00000037921	Ddx60	0.120105	0.127851	17.9929	15.4575	7.36315	9.70773	134.905
ENSMUSG00000029561	Oasl2	0.354851	0.982099	96.525	77.0672	71.3386	60.7663	129.842
ENSMUSG00000024397	Aif1	0.235158	0.485607	44.8147	45.6264	5.11161	7.10022	125.479
ENSMUSG00000074272	Ceacam1	2.56876	2.48292	231.038	383.638	150.85	53.9541	121.678
ENSMUSG00000021281	Tnfaip2	1.5577	0.654844	95.5865	166.634	22.1604	23.892	118.515
ENSMUSG00000073421	H2-Ab1	12.566	9.04383	1150.15	1410.86	187.603	380.688	118.511
ENSMUSG00000025473	Adam8	0.672559	0.240144	32.5674	70.8311	18.3293	16.5037	113.288
ENSMUSG00000054072	Iigp1	0.728799	0.487405	60.9908	72.8771	15.0806	51.3585	110.07
ENSMUSG00000048163	Selplg	0.827516	0.443375	48.0842	87.3603	6.12892	14.6602	106.574
ENSMUSG00000000682	Cd52	2.49765	1.26213	165.53	220.753	15.7024	17.9508	102.741
ENSMUSG00000037580	Gch1	0.41415	0.17258	19.0038	41.0364	11.9806	12.8555	102.33
ENSMUSG00000039775	Defb3	4.56671	5.02696	385.757	586.07	326.526	392.037	101.299
ENSMUSG00000026822	Lcn2	0.330158	0.595429	30.7185	60.4623	25.5396	19.1253	98.5113
ENSMUSG00000040483	Xaf1	1.72861	0.215822	84.3016	103.823	75.9859	62.4653	96.7504
ENSMUSG00000031530	Dusp4	0.127758	0.077741	9.48982	10.3792	13.6343	5.14639	96.6867
ENSMUSG00000028270	Gbp2	1.25928	1.55343	109.576	159.302	46.0527	72.9479	95.5939
ENSMUSG00000040747	Cd53	0.595731	0.759935	49.9732	79.121	6.19178	14.3107	95.2257
ENSMUSG00000028268	Gbp3	0.642769	0.377748	45.1224	49.802	25.2862	29.9417	93.016
ENSMUSG00000029372	Ppbp	19.9378	24.3767	853.28	3202.57	1974.58	413.366	91.5242
ENSMUSG00000032257	Ankk1	0.184371	0.333759	15.8842	30.9486	5.5521	11.3969	90.3881
ENSMUSG00000022598	Psca	3.98125	4.99285	319.101	484.002	732.952	417.311	89.4912
ENSMUSG00000051439	Cd14	1.5355	1.20581	62.3135	181.662	7.7983	29.0761	88.9996
ENSMUSG00000030707	Coro1a	1.1625	1.26164	76.4493	132.544	9.47666	16.1418	86.2134
ENSMUSG00000060586	H2-Eb1	6.03458	5.27569	453.496	512.816	74.5349	158.184	85.4367
ENSMUSG00000062488	Ifit3b	0.256031	0.190639	14.0922	22.517	5.15881	6.4119	81.9603
ENSMUSG00000087075	Lbhd2	0.742131	1.17223	47.2352	108.914	47.9995	40.6113	81.5673
ENSMUSG00000046879	Irgm1	1.55141	1.98627	122.979	160.143	74.9432	71.037	80.0304
ENSMUSG00000033538	Casp4	0.156803	0.420956	16.8599	29.0262	7.83926	8.76041	79.4208
ENSMUSG00000036594	H2-Aa	7.62041	6.53432	524.639	587.852	93.3126	194.189	78.595
ENSMUSG00000046718	Bst2	2.8414	1.57902	169.445	177.762	91.5417	112.639	78.5462
ENSMUSG00000017830	Dhx58	0.53754	0.081761	22.9961	25.1516	17.7059	14.4241	77.7452
ENSMUSG00000036887	C1qa	1.55525	0.681662	83.0202	81.8712	18.4485	33.8601	73.7139
ENSMUSG00000060802	B2m	71.9998	54.4934	4206.78	5072.39	3490.05	3971.76	73.3571
ENSMUSG00000037613	Tnfrsf23	0.17848	0.126742	8.86858	11.3452	32.0134	5.13112	66.2265
ENSMUSG00000033880	Lgals3bp	1.18255	1.52463	85.4071	81.7523	53.283	53.2873	61.7467
ENSMUSG00000036905	C1qb	2.49147	1.83192	127.462	136.402	34.0736	57.9775	61.0317
ENSMUSG00000048776	Pthlh	3.72346	2.54929	109.083	267.133	47.2151	51.2148	59.9762
ENSMUSG00000027375	Mal	3.74106	3.58176	123.125	295.423	83.2473	52.9498	57.1567
ENSMUSG00000032327	Stra6	0.862784	0.449644	23.5554	48.9586	26.8366	11.7204	55.2518
ENSMUSG00000032068	Plet1	1.72598	1.40863	42.3046	124.878	41.9059	31.4448	53.3344
ENSMUSG00000029798	Herc6	0.364129	0.291428	15.6786	18.9643	8.48317	9.72966	52.845
ENSMUSG00000024610	Cd74	36.2903	25.5653	1523.85	1735.64	318.317	738.844	52.6951
ENSMUSG00000058715	Fcer1g	3.22141	3.58646	130.318	221.978	16.8998	38.722	51.7483
ENSMUSG00000031538	Plat	1.9315	1.42444	28.1608	144.907	211.375	33.7489	51.5706
ENSMUSG00000050578	Mmp13	0.43098	0.259383	15.9931	19.37	6.2965	18.0656	51.2239
ENSMUSG00000078853	Igtp	2.08513	1.7052	90.3473	102.925	44.6813	57.1296	50.9909
ENSMUSG00000074896	Ifit3	1.54596	0.821709	46.9002	73.4344	14.433	31.8374	50.8241
ENSMUSG00000018899	Irf1	2.08074	1.69315	60.644	126.744	20.8441	15.1764	49.6538
ENSMUSG00000003051	Elf3	1.59371	2.42608	82.8806	104.326	64.5834	36.2895	46.5712
ENSMUSG00000043613	Mmp3	0.229709	0.152642	9.43203	8.32294	6.0064	17.6697	46.4363
ENSMUSG00000059498	Fcgr3	1.28307	0.971018	31.1123	73.177	5.02188	17.8956	46.2667
ENSMUSG00000053113	Socs3	2.04748	2.09601	45.7725	138.301	17.6877	23.0622	44.4247
ENSMUSG00000019989	Enpp3	0.305708	0.520567	16.0038	20.3946	42.2854	6.66847	44.0512
ENSMUSG00000056116	H2-T22	6.1663	5.40698	238.279	269.712	133.111	184.207	43.8934
ENSMUSG00000006519	Cyba	4.85707	3.41765	148.085	215.021	23.5173	37.3675	43.8814
ENSMUSG00000036896	C1qc	1.71851	1.77462	71.1117	69.8159	16.9884	31.9757	40.3442
ENSMUSG00000074151	Nlrc5	0.252537	0.514125	14.9435	15.8497	5.55997	5.56567	40.1653
ENSMUSG00000079547	H2-DMb1	1.68423	1.2293	54.1823	62.4178	8.16601	23.754	40.0202
ENSMUSG00000035929	H2-Q4	0.144084	0.306487	8.01233	9.22023	7.44796	7.22171	38.246
ENSMUSG00000027737	Slc7a11	0.376147	0.391318	11.1463	17.8316	10.7034	9.92985	37.7579
ENSMUSG00000031304	Il2rg	2.27439	1.12781	51.8916	74.4601	5.25846	8.7171	37.1382
ENSMUSG00000020077	Srgn	8.00708	7.4731	165.582	379.825	10.4165	45.6946	35.2326
ENSMUSG00000061232	H2-K1	56.2934	52.4813	1573.49	2222.52	1106.41	1379.28	34.8979
ENSMUSG00000009585	Apobec3	0.835457	0.379113	21.367	20.7205	5.37231	8.53608	34.6522
ENSMUSG00000021263	Degs2	0.724633	0.740245	11.5545	39.0849	21.5098	68.5908	34.569
ENSMUSG00000050762	Prss27	16.3968	18.5854	332.367	844.041	307.329	262.04	33.6288
ENSMUSG00000069874	Irgm2	0.956072	0.486551	20.4587	27.1305	11.2461	9.60496	32.988
ENSMUSG00000016206	H2-M3	0.331997	0.900948	19.2749	20.5021	6.3781	10.6503	32.2618
ENSMUSG00000059606	Rnase2b	2.13067	3.4141	74.9226	100.08	57.0116	94.3218	31.5617
ENSMUSG00000046354	Defb14	57.2752	77.0777	970.523	3215.54	1038.39	1416.04	31.1572
ENSMUSG00000026222	Sp100	0.998087	0.589083	24.4609	24.9556	5.05827	7.49638	31.135
ENSMUSG00000050359	Sprr1a	161.359	181.926	3210.93	6995.77	1805.81	2467.66	29.7324
ENSMUSG00000001473	Tubb6	4.33742	4.48553	64.9125	196.046	41.2594	36.2391	29.5772
ENSMUSG00000026773	Pfkfb3	0.368251	0.593729	9.35574	18.3407	14.4572	6.28533	28.7911
ENSMUSG00000069516	Lyz2	25.2093	20.0004	664.456	633.757	43.6711	158.191	28.7154
ENSMUSG00000025481	Urah	22.0251	28.5323	353.966	1052.2	169.224	118.928	27.8133
ENSMUSG00000042250	Pglyrp4	3.64589	4.70739	75.885	156.147	39.9236	57.494	27.7774
ENSMUSG00000066258	Trim12a	0.734848	0.618046	16.1373	21.2568	8.13306	5.08487	27.6401
ENSMUSG00000054215	Sprr2k	11.2124	11.5868	168.493	447.459	116.502	235.188	27.0164
ENSMUSG00000018819	Lsp1	3.92646	3.20693	66.6992	125.473	6.16393	7.98281	26.9398
ENSMUSG00000028581	Laptm5	2.59386	4.42193	82.8697	104.618	13.3032	33.608	26.7237
ENSMUSG00000048764	Tmprss11f	0.416609	0.244805	7.04918	10.5808	25.6989	14.7522	26.655
ENSMUSG00000073489	Ifi204	7.41926	6.22947	148.722	209.433	81.5616	86.5994	26.2409
ENSMUSG00000024486	Hbegf	2.97947	4.28129	62.2019	127.217	27.086	32.4212	26.088
ENSMUSG00000040253	Gbp7	1.12024	0.793717	23.1481	26.4273	11.0483	12.0085	25.902
ENSMUSG00000010601	Apol7a	0.827564	1.02554	18.5723	26.9505	8.94925	8.49302	24.5657
ENSMUSG00000025854	Fam20c	0.920958	1.51635	22.9174	35.5497	69.4514	23.21	23.9884
ENSMUSG00000037321	Tap1	5.02899	4.60853	101.332	125.201	70.2109	94.5613	23.5053
ENSMUSG00000035861	Tmprss11b	4.34188	4.15282	77.6393	118.139	96.0762	98.5403	23.0471
ENSMUSG00000026104	Stat1	4.6165	4.98465	109.792	95.0247	59.4363	58.0285	21.3325
ENSMUSG00000029378	Mcub	1.56478	1.61225	29.1812	37.9832	9.85768	6.18405	21.1406
ENSMUSG00000048142	Nat8l	2.14996	2.60843	26.1633	70.1966	31.5323	13.0024	20.2505
ENSMUSG00000040441	Slc26a10	0.437291	0.534816	7.88229	11.7293	9.33763	7.71298	20.1743
ENSMUSG00000025492	Ifitm3	55.4345	48.383	860.466	1232.34	656.83	477.29	20.1585
ENSMUSG00000028289	Epha7	0.527989	0.555836	12.2124	9.61122	10.2627	6.27833	20.1357
ENSMUSG00000006731	B4galnt1	1.21297	1.63323	22.8938	33.2981	26.2396	26.1133	19.7428
ENSMUSG00000031844	Hsd17b2	1.17887	0.776593	21.5742	16.2886	58.9428	27.6124	19.3626
ENSMUSG00000020641	Rsad2	1.33746	1.02612	14.1014	31.37	7.32714	6.49227	19.2384
ENSMUSG00000074604	Mgst2	1.82112	1.24482	35.2202	22.6498	55.6898	30.971	18.8751
ENSMUSG00000024339	Tap2	3.47304	3.13254	58.9917	65.3467	36.4431	58.1289	18.8232
ENSMUSG00000026981	Il1rn	57.5856	54.9389	531.746	1582.82	361.153	410.48	18.792
ENSMUSG00000031750	Il34	1.21947	1.18608	20.0713	24.744	14.763	14.4717	18.63
ENSMUSG00000069919	Hba-a1	1602.38	384.51	6830.34	30112.3	457.095	355.177	18.5932
ENSMUSG00000012519	Mlkl	1.01589	0.834292	13.7373	20.3343	8.40466	6.85822	18.4153
ENSMUSG00000038521	C1s1	3.33159	1.1505	33.1489	48.4768	14.0899	17.2278	18.2115
ENSMUSG00000024371	C2	0.708171	0.330957	7.64891	10.2407	5.37605	9.10822	17.216
ENSMUSG00000040033	Stat2	1.42289	1.32774	25.0902	22.1617	13.6234	8.62698	17.1786
ENSMUSG00000001123	Lgals9	3.29265	3.60806	64.2667	52.7474	99.9573	115.195	16.9568
ENSMUSG00000052305	Hbb-bs	1195.32	827.164	7364.22	26789.2	1511.01	1859.45	16.8869
ENSMUSG00000047735	Samd9l	2.55783	2.20174	39.1381	39.7924	18.3794	9.45133	16.5835
ENSMUSG00000075602	Ly6a	113.989	110.988	1594.41	2109.64	1030.2	828.472	16.4641
ENSMUSG00000057137	Tmem140	2.0639	1.12205	20.5905	31.3144	19.9505	16.392	16.2918
ENSMUSG00000030748	Il4ra	4.1069	5.39961	48.4605	105.251	27.699	27.4888	16.1691
ENSMUSG00000031584	Gsr	3.12932	2.97297	26.5929	71.4978	27.9955	9.90061	16.0744
ENSMUSG00000024659	Anxa1	461.111	541.222	4515.46	11474.1	4715.33	2600.62	15.9523
ENSMUSG00000020614	Fam20a	2.11713	1.63408	16.0686	43.6409	44.8989	7.56103	15.9174
ENSMUSG00000021250	Fos	8.289	6.10282	94.9281	131.982	17.4454	9.23642	15.7666
ENSMUSG00000018920	Cxcl16	7.0914	6.59681	79.4633	130.999	26.5913	35.2516	15.3754
ENSMUSG00000009687	Fxyd5	16.6854	12.8628	164.236	289.607	26.5418	47.9798	15.3594
ENSMUSG00000022906	Parp9	3.03	2.11044	40.8756	37.7431	37.9509	26.746	15.2942
ENSMUSG00000027639	Samhd1	14.4754	13.0577	188.389	222.302	108.902	174.969	14.9163
ENSMUSG00000018924	Alox15	9.33966	6.73178	163.777	73.2666	15.3156	12.0299	14.7494
ENSMUSG00000068245	Phf11d	9.21664	8.55941	119.871	142.252	64.8323	47.3375	14.7459
ENSMUSG00000040699	Limd2	1.71502	2.22359	23.1154	34.4612	9.11611	6.82488	14.6185
ENSMUSG00000043421	Hilpda	6.63456	6.38331	76.2539	107.564	88.7565	96.9125	14.1204
ENSMUSG00000049502	Dtx3l	1.50806	0.955123	16.9724	17.7764	12.4077	6.70233	14.1073
ENSMUSG00000027078	Ube2l6	16.6083	12.7726	113.048	295.81	53.2215	82.2015	13.9158
ENSMUSG00000079018	Ly6c1	34.7135	32.6851	438.331	498.612	266.055	262.778	13.9015
ENSMUSG00000037405	Icam1	1.91424	1.71927	18.1995	31.7767	7.77115	10.12	13.7542
ENSMUSG00000001497	Pax9	0.739328	0.351791	6.86487	8.09551	31.852	20.4608	13.711
ENSMUSG00000073411	H2-D1	160.731	167.853	1857.52	2630.48	1790.79	1986	13.6586
ENSMUSG00000018774	Cd68	4.03862	5.0359	53.8736	69.7524	26.4468	33.1226	13.6234
ENSMUSG00000024512	Dynap	27.4948	19.4585	315.539	323.521	496.239	198.971	13.6105
ENSMUSG00000073940	Hbb-bt	166.53	120.433	825.423	3070.93	154.846	206.007	13.5779
ENSMUSG00000049734	Trex1	8.48247	6.32657	70.37	130.251	56.2621	52.0602	13.5472
ENSMUSG00000025270	Alas2	38.7196	26.6318	168.235	716.16	41.8142	52.7728	13.5329
ENSMUSG00000026473	Glul	28.5463	35.5529	192.916	651.479	158.597	183.691	13.1733
ENSMUSG00000050211	Pla2g4e	1.48986	1.03442	9.87174	23.2534	9.8152	16.9779	13.1226
ENSMUSG00000069917	Hba-a2	1163.42	823.237	4863.07	21135.3	1353.77	406.945	13.0865
ENSMUSG00000027611	Procr	4.93922	6.77037	38.2253	112.618	15.7997	9.65741	12.882
ENSMUSG00000026880	Stom	9.94283	10.0657	87.7219	163.656	103.237	69.4849	12.5635
ENSMUSG00000042286	Stab1	1.75882	2.34751	21.4245	30.1646	7.29427	5.38189	12.5633
ENSMUSG00000018927	Ccl6	9.2787	9.63445	80.5501	155.913	15.8717	15.3362	12.5026
ENSMUSG00000028937	Acot7	5.41288	6.29225	47.9535	97.2335	44.4579	44.1237	12.4037
ENSMUSG00000026896	Ifih1	1.28757	0.952147	14.5073	12.9198	14.8696	13.1694	12.2458
ENSMUSG00000022587	Ly6e	95.1815	92.8041	931.166	1286.89	822.06	653.591	11.7991
ENSMUSG00000045394	Epcam	4.05932	4.77141	32.8081	69.797	53.5659	15.2331	11.6191
ENSMUSG00000020205	Phlda1	3.23911	4.00524	32.5364	50.3931	19.856	13.9021	11.4475
ENSMUSG00000026946	Nmi	6.68013	4.91057	61.1004	71.0747	37.0199	36.7566	11.4035
ENSMUSG00000020009	Ifngr1	7.62567	7.70276	65.3213	106.783	87.1582	41.2391	11.2278
ENSMUSG00000031712	Il15	0.837328	1.40821	14.4903	10.4593	14.9499	9.89252	11.1107
ENSMUSG00000025889	Snca	13.6316	8.8173	47.4605	198.955	9.81838	10.7147	10.9767
ENSMUSG00000090272	Mndal	4.91173	3.94223	49.7553	46.8388	16.2939	19.273	10.9097
ENSMUSG00000046806	3110062M04Rik	1.46303	1.32967	10.6185	19.4567	9.9603	9.16096	10.7692
ENSMUSG00000032548	Slco2a1	2.03352	1.46725	14.5137	22.849	7.47088	13.3017	10.6727
ENSMUSG00000032359	Ctsh	19.3519	18.1413	143.805	252.486	116.451	107.174	10.5697
ENSMUSG00000032688	Malt1	1.62974	0.998792	8.82299	18.9387	6.43177	5.92576	10.5617
ENSMUSG00000053175	Bcl3	3.32492	4.3699	26.5895	54.5895	22.7598	17.5773	10.5498
ENSMUSG00000029816	Gpnmb	1.7197	0.929356	21.7716	6.11008	7.0045	12.0626	10.5251
ENSMUSG00000040613	Apobec1	0.455005	1.21096	8.9328	8.02142	6.31788	6.2358	10.1768
ENSMUSG00000031089	Slc6a14	33.8333	30.2583	229.536	417.984	403.597	96.6064	10.103
ENSMUSG00000032000	Birc3	3.63744	1.91456	21.8839	34.0131	8.77922	10.4923	10.0679
ENSMUSG00000030220	Arhgdib	10.2437	9.41776	81.261	116.393	12.2468	29.2374	10.0529
