# Supplementary material for: Visualization of junctional epithelial cell replacement by oral gingival epithelial cells over a life time and after gingivectomy
Source: Sci Rep. 2019 May 21;9:7640. doi: 10.1038/s41598-019-44065-x (PMC6529510; doi:10.1038/s41598-019-44065-x)
Supplement: Supplementary file 3 — Dataset 2 [file 41598_2019_44065_MOESM3_ESM.xlsx]

## Sheet: DAVID_d30_specific.txt
Supplementary data 2 GO enrichment analysis of the OGE-derived JE cells specific gene
Category	Term	Count	%	PValue	Genes	List Total	Pop Hits	Pop Total	Fold Enrichment	Bonferroni	Benjamini	FDR
GOTERM_BP_DIRECT	GO:0002376~immune system process	61	15.443	3.30445e-38	LY86, TLR2, PGLYRP1, PTPN22, HP, SKAP1, PDCD1, ISG20, CFP, C1RA, TMEM173, CLEC4E, CLEC4D, CD300C2, GBP5, LYN, CD3E, CD40, CLEC4N, PRKCB, CD84, CD86, LAT2, SERPINA3G, CD300LF, CLEC5A, CD300LD, TNFAIP8L2, GPR183, CD244, LST1, FGR, C3, CSF1, GSDMD, KLRK1, UNC93B1, OAS3, SP110, OAS2, NRROS, CD4, INPP5D, CSF1R, HAVCR2, H2-Q10, CFB, HCK, MYO1G, CTLA4, SLAMF7, FCGR1, AIM2, PIRB, LAT, KCNN4, ETS1, LIME1,…	337	383	18082	8.5457	5.97774e-35	5.97774e-35	5.6148e-35
GOTERM_BP_DIRECT	GO:0006954~inflammatory response	51	12.9114	2.99702e-30	PTGS2, LY86, TLR2, NFKB2, CCRL2, CXCR6, IL1B, FAS, GBP5, C5AR1, LYN, NCF1, CD40, CCR7, CCR5, CCR2, NPPB, TNFAIP3, CXCL1, CCL2, NFKBID, C3, CSF1, CCR1, CRLF2, GSDMD, CCL9, CCL4, TNFRSF4, CCL7, CCL6, SLC11A1, CCL22, TNFRSF1B, TNFRSF18, NRROS, CSF1R, SPP1, HAVCR2, SELP, HCK, EPHA2, AIM2, CCL11, LAT, CYBB, LTB4R1, STAB1, CLEC7A, XCL1, THEMIS2	337	344	18082	7.95478	5.42161e-27	2.7108e-27	5.09244e-27
GOTERM_BP_DIRECT	GO:0006955~immune response	42	10.6329	1.56997e-25	CXCL1, CD244, LST1, CCL2, CCR1, CCL9, OAS3, TLR2, OAS2, TNFRSF4, CCL4, CCL7, CCL6, CCL22, TNFRSF1B, CLEC4E, TNFRSF18, IL1B, NRROS, CD4, FAS, LTB, FYB, CTLA4, VAV1, H2-DMB2, CTSW, CCL11, OSM, LAT, SERPINB9, PLSCR1, CCR7, FCGR2B, CCR5, CD274, IRF8, CCR2, TGTP2, XCL1, H2-DMA, LCP2	337	272	18082	8.28508	2.84007e-22	9.46691e-23	2.66764e-22
GOTERM_BP_DIRECT	GO:0045087~innate immune response	41	10.3797	2.59537e-18	TNFAIP8L2, CD244, FGR, C3, CSF1, LY86, GSDMD, KLRK1, UNC93B1, OAS3, TLR2, PGLYRP1, SP110, OAS2, NFKB2, IGHM, FES, ISG20, CFP, C1RA, TMEM173, PTK2, CLEC4E, NRROS, CLEC4D, IGKC, CSF1R, HAVCR2, LYN, CFB, HCK, SLAMF7, FCGR1, CLEC4N, AIM2, CD84, CYBB, LCK, CLEC7A, TREM2, CLEC5A	337	400	18082	5.49972	4.69503e-15	1.17376e-15	4.40997e-15
GOTERM_BP_DIRECT	GO:0006935~chemotaxis	21	5.31646	5.37434e-14	CCL2, C5AR1, LYN, CCR1, CCL9, CXCR2, FES, CCL4, CCL7, CCL6, LSP1, CCRL2, CCL11, CCR7, CCL22, CCR5, RAC2, CXCL16, CCR2, CXCR6, XCL1	337	118	18082	9.54891	9.72062e-11	1.94412e-11	9.13047e-11
GOTERM_BP_DIRECT	GO:0002250~adaptive immune response	22	5.56962	1.32387e-13	HAVCR2, GPR183, CD244, LYN, KLRK1, CTLA4, UNC93B1, MYO1G, SLAMF7, SKAP1, CLEC4N, PRKCB, CD84, PIRB, LAT, LAT2, CD86, SERPINA3G, LIME1, H2-T23, CD4, CLEC4D	337	139	18082	8.49228	2.394e-10	3.99001e-11	2.24865e-10
GOTERM_BP_DIRECT	GO:0070374~positive regulation of ERK1 and ERK2 cascade	24	6.07595	8.7535e-13	HAVCR2, GPR183, ICAM1, GCNT2, C5AR1, CCL2, C3, CCR1, CCL9, TLR2, PTPN22, SCIMP, CCL4, CCL7, CCL6, CCL11, GLIPR2, ALOX15, CCL22, VEGFA, IL1B, XCL1, TREM2, CSF1R	337	188	18082	6.84967	1.58342e-09	2.26203e-10	1.48728e-09
GOTERM_BP_DIRECT	GO:0030593~neutrophil chemotaxis	16	4.05063	1.8237e-12	CXCL1, CCL2, C5AR1, CCL9, ITGB2, CXCR2, CCL4, VAV1, CCL7, CCL6, CCL11, CCL22, IL1B, CSF3R, TREM1, SPP1	337	69	18082	12.4419	3.29899e-09	4.12373e-10	3.09869e-09
GOTERM_BP_DIRECT	GO:0050729~positive regulation of inflammatory response	13	3.29114	1.59034e-09	CCL11, CCL2, CCR5, ETS1, GPSM3, CCR2, CCL9, TGM2, TLR2, XCL1, CCL4, CCL7, CCL6	337	63	18082	11.0718	2.87693e-06	3.19659e-07	2.70226e-06
GOTERM_BP_DIRECT	GO:0032496~response to lipopolysaccharide	20	5.06329	5.14972e-09	CXCL1, C5AR1, PTGS2, NCF2, SNCA, TLR2, PTPN22, NFKB2, CD40, TNFRSF4, SLC11A1, FOS, CCR7, TNFRSF1B, PTGES, IL10RA, TNFRSF18, IL1B, NPPB, FAS	337	197	18082	5.44729	9.31581e-06	9.31585e-07	8.75024e-06
GOTERM_BP_DIRECT	GO:0050830~defense response to Gram-positive bacterium	14	3.5443	1.70454e-08	HAVCR2, LYZ2, C5AR1, FGR, NCF1, HCK, GBP9, GSDMD, TLR2, PGLYRP1, KLRK1, MYO1F, EPHA2, H2-T23	337	93	18082	8.07722	3.08346e-05	2.80319e-06	2.8963e-05
GOTERM_BP_DIRECT	GO:0071346~cellular response to interferon-gamma	12	3.03797	4.61726e-08	CCL11, GBP8, CCL22, CCL2, GBP5, GBP9, CCL9, GBP4, XCL1, CCL4, CCL7, CCL6	337	68	18082	9.46867	8.35228e-05	6.9605e-06	7.84549e-05
GOTERM_BP_DIRECT	GO:0070098~chemokine-mediated signaling pathway	11	2.78481	5.98298e-08	CCL11, CXCL1, CCL22, CCL2, CCR1, CCR2, CCL9, XCL1, CCL4, CCL7, CCL6	337	55	18082	10.7312	0.000108226	8.32551e-06	0.000101661
GOTERM_BP_DIRECT	GO:0050853~B cell receptor signaling pathway	11	2.78481	5.98298e-08	PTPRC, PTPN6, LAT2, LYN, LCK, CTLA4, LIME1, NFAM1, IGKC, IGHM, PRKCB	337	55	18082	10.7312	0.000108226	8.32551e-06	0.000101661
GOTERM_BP_DIRECT	GO:0043547~positive regulation of GTPase activity	16	4.05063	9.38499e-08	ICAM1, CCL2, CCL9, S100A10, CD40, VAV1, CCL4, CCL7, CCL6, THY1, CCL11, CCL22, CCR7, RGS1, RGS2, XCL1	337	146	18082	5.88009	0.00016976	1.21267e-05	0.000159466
GOTERM_BP_DIRECT	GO:0050852~T cell receptor signaling pathway	10	2.53165	3.63301e-07	FYB, PTPRC, BCL2A1D, CD3E, PTPN22, LIME1, THEMIS2, SKAP1, LCP2, THY1	337	51	18082	10.5207	0.000656996	4.38132e-05	0.000617308
GOTERM_BP_DIRECT	GO:0002548~monocyte chemotaxis	9	2.27848	5.99051e-07	CCL11, CCL22, CCL2, CCR2, CCL9, XCL1, CCL4, CCL7, CCL6	337	40	18082	12.0726	0.0010831	6.77279e-05	0.00101788
GOTERM_BP_DIRECT	GO:0090023~positive regulation of neutrophil chemotaxis	8	2.02532	6.08262e-07	CXCL1, CCR7, C5AR1, RAC2, SELL, IL1B, CXCR2, XCL1	337	28	18082	15.3302	0.00109974	6.47242e-05	0.00103353
GOTERM_BP_DIRECT	GO:0060326~cell chemotaxis	11	2.78481	1.76343e-06	CXCL1, GPR183, CCL22, CCL2, VEGFA, CCL9, XCL1, BIN2, CCL4, EPHA2, CCL6	337	78	18082	7.56684	0.00318496	0.000177209	0.00299632
GOTERM_BP_DIRECT	GO:0008360~regulation of cell shape	14	3.5443	1.9866e-06	CCL11, FMNL1, ICAM1, PTK2, LST1, SHROOM3, CCL2, FGR, HCK, VEGFA, FES, BAMBI, CCL7, CSF1R	337	139	18082	5.40418	0.00358731	0.000189127	0.00337551
GOTERM_BP_DIRECT	GO:0048247~lymphocyte chemotaxis	8	2.02532	2.02616e-06	CCL11, CCL22, CCL2, CXCL16, CCL9, CCL4, CCL7, CCL6	337	33	18082	13.0075	0.00365861	0.000183249	0.00344272
GOTERM_BP_DIRECT	GO:0045766~positive regulation of angiogenesis	13	3.29114	2.66165e-06	CCL11, CYBB, C5AR1, C3, LRG1, ETS1, VEGFA, IL1B, ITGB2, CXCR2, RUNX1, ANXA3, PRKCB	337	121	18082	5.76467	0.00480335	0.000229256	0.00452249
GOTERM_BP_DIRECT	GO:0051607~defense response to virus	15	3.79747	2.97036e-06	PTPRC, RNASEL, TRIM34A, UNC93B1, OAS3, SLFN8, CD40, OAS2, PMAIP1, ISG20, PLSCR1, CD86, TMEM173, ITGAX, CD207	337	167	18082	4.81938	0.00535897	0.000244215	0.00504701
GOTERM_BP_DIRECT	GO:0009617~response to bacterium	8	2.02532	3.08912e-06	SLC11A1, SERPINB9, FCGR2B, NCF1, IRF8, TLR2, SP110, FCGR1	337	35	18082	12.2642	0.00557264	0.000242937	0.00524879
GOTERM_BP_DIRECT	GO:0050869~negative regulation of B cell activation	5	1.26582	3.92219e-06	TBC1D10C, INPP5D, FAS, TNFAIP3, SAMSN1	337	7	18082	38.3256	0.00707014	0.000295592	0.00666424
GOTERM_BP_DIRECT	GO:0006909~phagocytosis	9	2.27848	4.82857e-06	ITGAL, SLC11A1, HCK, PLD4, IRF8, MYO1G, ITGB2, VAV1, ANXA3	337	52	18082	9.28658	0.00869687	0.000349335	0.00820423
GOTERM_BP_DIRECT	GO:0030217~T cell differentiation	8	2.02532	9.38543e-06	PTPRC, BCL2A1D, CD3D, LCK, PTPN22, CD4, IL7R, VAV1	337	41	18082	10.4694	0.016835	0.000652799	0.0159462
GOTERM_BP_DIRECT	GO:0050870~positive regulation of T cell activation	6	1.51899	1.10742e-05	CCL2, CD3E, LCK, CCR2, CD4, THY1	337	17	18082	18.9373	0.0198341	0.000741703	0.0188153
GOTERM_BP_DIRECT	GO:0042832~defense response to protozoan	7	1.77215	1.60401e-05	BATF, SLC11A1, CD37, BATF2, GBP9, IRF8, CD40	337	30	18082	12.5197	0.0285998	0.00103577	0.0272513
GOTERM_BP_DIRECT	GO:0034113~heterotypic cell-cell adhesion	6	1.51899	2.01828e-05	PTPRC, ITGAX, ITGA5, ITGB7, CD2, ITGB2	337	19	18082	16.9439	0.0358525	0.00125821	0.0342884
GOTERM_BP_DIRECT	GO:0042102~positive regulation of T cell proliferation	9	2.27848	2.34037e-05	HAVCR2, ITGAL, PTPRC, CCR7, CD86, CD3E, CD274, IL1B, CD4	337	64	18082	7.54534	0.041454	0.00141026	0.0397593
GOTERM_BP_DIRECT	GO:2000566~positive regulation of CD8-positive, alpha-beta T cell proliferation	4	1.01266	2.50889e-05	CD244, PTPN22, H2-T23, XCL1	337	4	18082	53.6558	0.0443719	0.00146301	0.0426217
GOTERM_BP_DIRECT	GO:0006915~apoptotic process	27	6.83544	2.51817e-05	TRAF1, TNFRSF12A, TRPV2, STK17B, PGLYRP1, SP110, PMAIP1, PDCD1, TMEM173, TNFRSF18, INPP5D, FAS, SRGN, PHLDA1, C5AR1, GZMA, NCF1, NR4A1, BIRC3, AIM2, EPHA2, PRKCB, LSP1, PLSCR1, SERPINA3G, G0S2, TNFAIP3	337	570	18082	2.54159	0.0445323	0.00142256	0.0427793
